# Supplementary material for: Quantitative Deviation of Nanocrystals Using the RIR Method in X-ray Diffraction (XRD)
Source: Nanomaterials (Basel). 2022 Jul 6;12(14):2320. doi: 10.3390/nano12142320 (PMC9325253; doi:10.3390/nano12142320)
Supplement: Supplementary file 1 [file nanomaterials-12-02320-s001.zip]

Archive with 1 entries (1 files):
- nanomaterials-1753782-supplementary.pdf
